# Supplementary material for: Volatiles of All Native Juniperus Species Growing in Greece—Antimicrobial Properties
Source: Foods. 2023 Sep 20;12(18):3506. doi: 10.3390/foods12183506 (PMC10530231; doi:10.3390/foods12183506)
Supplement: Supplementary file 1 [file foods-12-03506-s001.zip]

Archive with 1 entries (1 files):
- foods-2609909-supplementary.pdf
